# Supplementary material for: Trehalose-Induced Regulations in Nutrient Status and Secondary Metabolites of Drought-Stressed Sunflower (Helianthus annuus L.) Plants
Source: Plants (Basel). 2022 Oct 20;11(20):2780. doi: 10.3390/plants11202780 (PMC9607548; doi:10.3390/plants11202780)
Supplement: Supplementary file 1 [file plants-11-02780-s001.zip]

Archive with 1 entries (1 files):
- plants-1922029-supplementary.pdf
